# Supplementary material for: High-Throughput Molecular Dynamics-Based Alchemical Free Energy Calculations for Predicting the Binding Free Energy Change Associated with the Selected Omicron Mutations in the Spike Receptor-Binding Domain of SARS-CoV-2
Source: Biomedicines. 2022 Nov 1;10(11):2779. doi: 10.3390/biomedicines10112779 (PMC9687918; doi:10.3390/biomedicines10112779)
Supplement: Supplementary file 1 [file biomedicines-10-02779-s001.zip]

Archive with 1 entries (1 files):
- biomedicines-1908766-supplementary.pdf
